# Supplementary material for: Genome Sequencing, Assembly, and Characterization of Cyberlindnera rhodanensis J52 as a Non-Saccharomyces Yeast with Ester-Enhancing Potential
Source: J Fungi (Basel). 2025 Feb 11;11(2):135. doi: 10.3390/jof11020135 (PMC11856183; doi:10.3390/jof11020135)
Supplement: Supplementary file 1 [file jof-11-00135-s001.zip]

Archive with 6 entries (6 files):
- Supplementary Table S1.xlsx
- Supplementary Table S2.pdf
- Supplementary Table S3.xlsx
- Supplementary Table S4.xlsx
- Supplementary Table S5.xlsx
- Supplementary Table S6.xlsx
