# Supplementary material for: Genome Sequencing, Assembly, and Characterization of Cyberlindnera rhodanensis J52 as a Non-Saccharomyces Yeast with Ester-Enhancing Potential
Source: J Fungi (Basel). 2025 Feb 11;11(2):135. doi: 10.3390/jof11020135 (PMC11856183; doi:10.3390/jof11020135)
Supplement: Supplementary file 1 [file jof-11-00135-s001.zip › Supplementary Table S1.xlsx]

## Sheet: Sheet1
Table S1. Putative genes related with key flavor compound
Gene_name	Desciption	Gene_ID
AAD3	Putative aryl-alcohol dehydrogenase	-
AAD4	Putative aryl-alcohol dehydrogenase	-
AAD6	Putative aryl-alcohol dehydrogenase	-
AAD10	Putative aryl-alcohol dehydrogenase	-
AAD14	Putative aryl-alcohol dehydrogenase	gene1165
AAD15	Putative aryl-alcohol dehydrogenase	-
AAD16	Putative aryl alcohol dehydrogenase	-
ADH1	Alcohol dehydrogenase	gene3241
ADH2	Glucose-repressible alcohol dehydrogenase II	-
ADH3	Mitochondrial alcohol dehydrogenase isozyme III	gene2591,gene4051,gene4052,gene4053,gene4226,gene4227
ADH4	Alcohol dehydrogenase isoenzyme type IV	-
ADH5	Alcohol dehydrogenase isoenzyme V	gene4257
ADH6	NADPH-dependent medium chain alcohol dehydrogenase	-
ADH7	NADPH-dependent medium chain alcohol dehydrogenase	gene4256
ALD2	Cytoplasmic aldehyde dehydrogenase	gene1114,gene3599
ALD3	Cytoplasmic aldehyde dehydrogenase	gene2492
ALD4	Mitochondrial aldehyde dehydrogenase	gene3391,gene3921
ALD5	Mitochondrial aldehyde dehydrogenase	gene0581,gene1383,gene1601,gene3229
ALD6	Cytosolic aldehyde dehydrogenase	gene3615
ARO1	Pentafunctional arom protein	gene1611
ARO2	Bifunctional chorismate synthase and flavin reductase	gene1772
ARO3	3-deoxy-D-arabino-heptulosonate-7-phosphate (DAHP) synthase	gene0638
ARO4	3-deoxy-D-arabino-heptulosonate-7-phosphate (DAHP) synthase	gene1005
ARO7	Chorismate mutase	gene4559
ARO8	Aromatic aminotransferase I	gene2255
ARO9	Aromatic aminotransferase II	gene2230,gene2250,gene2808,gene3289
ARO10	Phenylpyruvate decarboxylase	gene0991
ARO80	Zinc finger transcriptional activator of the Zn2Cys6 family	gene2592,gene3521,gene4080,gene4242
ATF1	Alcohol acetyltransferase	-
ATF2	Alcohol acetyltransferase	gene0521
BAT1	Mitochondrial branched-chain amino acid aminotransferase	-
BAT2	Cytosolic branched-chain amino acid aminotransferase	-
DAL80	Negative regulator of genes in multiple nitrogen degradation pathways	-
DLD1	Major mitochondrial D-lactate dehydrogenase	gene0457,gene1205,gene2329
DLD2	D-2-hydroxyglutarate dehydrogenase, and minor D-lactate dehydrogenase	gene2794
DLD3	2-hydroxyglutarate transhydrogenase, and minor D-lactate dehydrogenase	-
EEB1	Acyl-coenzymeA:ethanol O-acyltransferase	-
EHT1	Octanoyl-CoA:ethanol acyltransferase	gene1035,gene1036
GAT2	Protein containing GATA family zinc finger motifs. This enzyme is represed by leucine	gene1989,gene3710
GLN3	Transcriptional activator in nitrogen catabolite repression system	gene1295,gene1695,gene3960,gene4208,gene4664
GRE2	3-methylbutanal reductase and NADPH-dependent methylglyoxal reductase	gene0147,gene0627,gene0628,gene0629,gene3170
GZF3	GATA zinc finger protein	gene1830
HOM2	Aspartic beta semi-aldehyde dehydrogenase	gene2160
IAH1	Isoamyl acetate-hydrolyzing esterase	gene4495
MGL2	Monoacylglycerol and triacylglycerol lipase	-
OYE2	Conserved NADPH oxidoreductase containing flavin mononucleotide (FMN)	gene0865,gene0866,gene0867,gene2156,gene2387,gene2811,gene2812,gene3502
PAD1	Phenylacrylic acid decarboxylase	-
PDC1	Major of three pyruvate decarboxylase isozymes	gene3630
PDC5	Minor isoform of pyruvate decarboxylase	-
PDC6	Minor isoform of pyruvate decarboxylase	gene3486
PHA2	Prephenate dehydratase	gene3499
SCS7	Sphingolipid alpha-hydroxylase	gene1451,gene2008,gene2172,gene2950,gene4661
SFA1	Bifunctional alcohol dehydrogenase and formaldehyde dehydrogenase	gene1348,gene3962,gene4012
SLI1	N-acetyltransferase	gene0001，gene3453
SPE1	Ornithine decarboxylase	gene2999
THI3	Regulatory protein that binds Pdc2p and Thi2p transcription factors	-
TRP2	Anthranilate synthase	gene0353
TRP3	Indole-3-glycerol-phosphate synthase	gene0007,gene1042,gene4030
TYR1	Prephenate dehydrogenase involved in tyrosine biosynthesis	-
YPR1	NADPH-dependent aldo-keto reductase	gene0150,gene2318,gene2516,gene2747,gene2938,gene3870,gene3871,gene3963
