# Supplementary material for: Genome Sequencing, Assembly, and Characterization of Cyberlindnera rhodanensis J52 as a Non-Saccharomyces Yeast with Ester-Enhancing Potential
Source: J Fungi (Basel). 2025 Feb 11;11(2):135. doi: 10.3390/jof11020135 (PMC11856183; doi:10.3390/jof11020135)
Supplement: Supplementary file 1 [file jof-11-00135-s001.zip › Supplementary Table S3.xlsx]

## Sheet: Sheet1
		Table S3.CAZY annotation of C. rhodanensis J52
Gene ID	Family	Class_description	CAZy Description	NR Description	Swiss-Prot Description	signalP
gene0043	GT34	Glycosyl Transferases	Alpha-1,2-galactosyltransferase	Alpha-1,2-galactosyltransferase	Probable alpha-1,6-mannosyltransferase MNN11 OS=Saccharomyces cerevisiae (strain ATCC 204508 / S288c) OX=559292 GN=MNN11 PE=1 SV=2	NO
gene0075	GT21	Glycosyl Transferases	Ceramide glucosyltransferase	Ceramide glucosyltransferase	Ceramide glucosyltransferase OS=Komagataella phaffii (strain GS115 / ATCC 20864) OX=644223 GN=PAS_chr3_0357 PE=1 SV=1	YES
gene0110	GT22	Glycosyl Transferases	hypothetical protein	hypothetical protein	Dol-P-Man:Man(7)GlcNAc(2)-PP-Dol alpha-1,6-mannosyltransferase OS=Saccharomyces cerevisiae (strain ATCC 204508 / S288c) OX=559292 GN=ALG12 PE=1 SV=1	YES
gene0167	GT35	Glycosyl Transferases	CYFA0S02e01992g1_1	CYFA0S02e01992g1_1	Glycogen phosphorylase OS=Saccharomyces cerevisiae (strain ATCC 204508 / S288c) OX=559292 GN=GPH1 PE=1 SV=4	NO
gene0263	GT57	Glycosyl Transferases	hypothetical protein	hypothetical protein	Dolichyl pyrophosphate Man9GlcNAc2 alpha-1,3-glucosyltransferase OS=Saccharomyces cerevisiae (strain ATCC 204508 / S288c) OX=559292 GN=ALG6 PE=1 SV=1	NO
gene0278	PL1_7	Polysaccharide Lyases	putative pectate lyase A	putative pectate lyase A	Probable pectate lyase A OS=Aspergillus niger (strain ATCC MYA-4892 / CBS 513.88 / FGSC A1513) OX=425011 GN=plyA PE=3 SV=1	YES
gene0408	GT39	Glycosyl Transferases	Dolichyl-phosphate-mannose--protein mannosyltransferase 2	Dolichyl-phosphate-mannose--protein mannosyltransferase 2	Dolichyl-phosphate-mannose--protein mannosyltransferase 2 OS=Candida albicans (strain SC5314 / ATCC MYA-2876) OX=237561 GN=PMT2 PE=1 SV=1	NO
gene0632	GH5_12	Glycoside Hydrolases	hypothetical protein	hypothetical protein	Ergosteryl-beta-glucosidase OS=Saccharomyces cerevisiae (strain ATCC 204508 / S288c) OX=559292 GN=EGH1 PE=1 SV=1	NO
gene0666	GT71	Glycosyl Transferases	hypothetical protein	hypothetical protein	Alpha-1,2-mannosyltransferase MNN21 OS=Candida albicans (strain SC5314 / ATCC MYA-2876) OX=237561 GN=MNN21 PE=3 SV=1	YES
gene0668	GT71	Glycosyl Transferases	CYFA0S16e02454g1_1	CYFA0S16e02454g1_1	Alpha-1,2-mannosyltransferase MNN21 OS=Candida albicans (strain SC5314 / ATCC MYA-2876) OX=237561 GN=MNN21 PE=3 SV=1	NO
gene0739	GT20	Glycosyl Transferases	Alpha,alpha-trehalose-phosphate synthase	Alpha,alpha-trehalose-phosphate synthase	Alpha,alpha-trehalose-phosphate synthase [UDP-forming] 56 kDa subunit OS=Kluyveromyces lactis (strain ATCC 8585 / CBS 2359 / DSM 70799 / NBRC 1267 / NRRL Y-1140 / WM37) OX=284590 GN=TPS1 PE=1 SV=1	NO
gene0753	PL1_7	Polysaccharide Lyases	unnamed protein product	unnamed protein product	Probable pectate lyase A OS=Neosartorya fischeri (strain ATCC 1020 / DSM 3700 / CBS 544.65 / FGSC A1164 / JCM 1740 / NRRL 181 / WB 181) OX=331117 GN=plyA PE=3 SV=1	NO
gene0754	PL1_7	Polysaccharide Lyases	putative pectate lyase A	putative pectate lyase A	Probable pectate lyase A OS=Neosartorya fischeri (strain ATCC 1020 / DSM 3700 / CBS 544.65 / FGSC A1164 / JCM 1740 / NRRL 181 / WB 181) OX=331117 GN=plyA PE=3 SV=1	YES
gene0777	GT48	Glycosyl Transferases	CYFA0S12e03532g1_1	CYFA0S12e03532g1_1	1,3-beta-glucan synthase component FKS1 OS=Aspergillus niger (strain ATCC MYA-4892 / CBS 513.88 / FGSC A1513) OX=425011 GN=fksA PE=3 SV=1	NO
gene0829	GT3	Glycosyl Transferases	CYFA0S10e04676g1_1	CYFA0S10e04676g1_1	Glycogen [starch] synthase OS=Neurospora crassa (strain ATCC 24698 / 74-OR23-1A / CBS 708.71 / DSM 1257 / FGSC 987) OX=367110 GN=gsy-1 PE=2 SV=2	NO
gene0844	GT71	Glycosyl Transferases	hypothetical protein	hypothetical protein	Alpha-1,2-mannosyltransferase MNN2 OS=Candida albicans (strain SC5314 / ATCC MYA-2876) OX=237561 GN=MNN2 PE=1 SV=2	NO
gene0855	GH15	Glycoside Hydrolases	Glucoamylase GLU1	Glucoamylase GLU1	Glucoamylase GLU1 OS=Saccharomycopsis fibuligera OX=4944 GN=GLU1 PE=1 SV=1	NO
gene1013	GH76	Glycoside Hydrolases	DFG5	DFG5	Mannan endo-1,6-alpha-mannosidase DFG5 OS=Saccharomyces cerevisiae (strain ATCC 204508 / S288c) OX=559292 GN=DFG5 PE=1 SV=1	NO
gene1014	GH76	Glycoside Hydrolases	hypothetical protein	hypothetical protein	Mannan endo-1,6-alpha-mannosidase DFG5 OS=Saccharomyces cerevisiae (strain ATCC 204508 / S288c) OX=559292 GN=DFG5 PE=1 SV=1	YES
gene1052	AA6	Auxiliary Activities	putative hydrolase NIT2	putative hydrolase NIT2	Protoplast secreted protein 2 OS=Saccharomyces cerevisiae (strain ATCC 204508 / S288c) OX=559292 GN=PST2 PE=1 SV=1	NO
gene1088	AA1_2	Auxiliary Activities	Iron transport multicopper oxidase FET3	Iron transport multicopper oxidase FET3	Iron transport multicopper oxidase FET3 OS=Kluyveromyces lactis (strain ATCC 8585 / CBS 2359 / DSM 70799 / NBRC 1267 / NRRL Y-1140 / WM37) OX=284590 GN=FET3 PE=3 SV=1	YES
gene1205	AA4	Auxiliary Activities	D-lactate dehydrogenase	D-lactate dehydrogenase	D-lactate dehydrogenase [cytochrome], mitochondrial OS=Kluyveromyces lactis (strain ATCC 8585 / CBS 2359 / DSM 70799 / NBRC 1267 / NRRL Y-1140 / WM37) OX=284590 GN=DLD1 PE=3 SV=2	NO
gene1227	GH81	Glycoside Hydrolases	CYFA0S22e00298g1_1	CYFA0S22e00298g1_1	Glucan endo-1,3-beta-D-glucosidase 2 OS=Saccharomyces cerevisiae (strain ATCC 204508 / S288c) OX=559292 GN=ACF2 PE=1 SV=1	NO
gene1247	GT20	Glycosyl Transferases	CYFA0S21e02080g1_1	CYFA0S21e02080g1_1	Trehalose-phosphatase OS=Saccharomyces cerevisiae (strain ATCC 204508 / S288c) OX=559292 GN=TPS2 PE=1 SV=3	NO
gene1257	GH72	Glycoside Hydrolases	CYFA0S21e01750g1_1	CYFA0S21e01750g1_1	1,3-beta-glucanosyltransferase GAS5 OS=Saccharomyces cerevisiae (strain ATCC 204508 / S288c) OX=559292 GN=GAS5 PE=1 SV=1	YES
gene1362	GH76	Glycoside Hydrolases	CYFA0S33e00100g1_1	CYFA0S33e00100g1_1	Meiotically up-regulated gene 191 protein OS=Schizosaccharomyces pombe (strain 972 / ATCC 24843) OX=284812 GN=mug191 PE=1 SV=1	NO
gene1402	GT4	Glycosyl Transferases	hypothetical protein	hypothetical protein	Alpha-1,3/1,6-mannosyltransferase ALG2 OS=Saccharomyces cerevisiae (strain ATCC 204508 / S288c) OX=559292 GN=ALG2 PE=1 SV=2	NO
gene1474	GH47	Glycoside Hydrolases	Mannosyl-oligosaccharide 1,2-alpha-mannosidase	Mannosyl-oligosaccharide 1,2-alpha-mannosidase	Mannosyl-oligosaccharide 1,2-alpha-mannosidase OS=Candida albicans OX=5476 GN=MNS1 PE=3 SV=2	NO
gene1546	GH13_8	Glycoside Hydrolases	1,4-alpha-glucan-branching enzyme	1,4-alpha-glucan-branching enzyme	1,4-alpha-glucan-branching enzyme OS=Saccharomyces cerevisiae (strain ATCC 204508 / S288c) OX=559292 GN=GLC3 PE=1 SV=2	NO
gene1613	GT2_Chitin_synth_2	Glycosyl Transferases	CYFA0S28e00804g1_1	CYFA0S28e00804g1_1	Chitin synthase 3 OS=Candida albicans OX=5476 GN=CHS3 PE=3 SV=1	NO
gene1667	GT62	Glycosyl Transferases	Mannan polymerase complex subunit MNN9	Mannan polymerase complex subunit MNN9	Mannan polymerase complex subunit MNN9 OS=Candida albicans (strain SC5314 / ATCC MYA-2876) OX=237561 GN=MNN9 PE=3 SV=1	NO
gene1708	GT41	Glycosyl Transferases	hypothetical protein	hypothetical protein	E3 ubiquitin-protein ligase CHIP OS=Gallus gallus OX=9031 GN=STUB1 PE=2 SV=1	NO
gene1738	GT71	Glycosyl Transferases	CYFA0S14e02564g1_1	CYFA0S14e02564g1_1	Alpha-1,2-mannosyltransferase MNN24 OS=Candida albicans (strain SC5314 / ATCC MYA-2876) OX=237561 GN=MNN24 PE=3 SV=1	YES
gene1751	GT57	Glycosyl Transferases	dolichyl pyrophosphate Glc1Man9GlcNAc2 alpha-1,3-glucosyltransferase	dolichyl pyrophosphate Glc1Man9GlcNAc2 alpha-1,3-glucosyltransferase	Dolichyl pyrophosphate Glc1Man9GlcNAc2 alpha-1,3-glucosyltransferase OS=Kluyveromyces lactis (strain ATCC 8585 / CBS 2359 / DSM 70799 / NBRC 1267 / NRRL Y-1140 / WM37) OX=284590 GN=ALG8 PE=3 SV=1	NO
gene1823	GH17	Glycoside Hydrolases	CYFA0S01e08746g1_1	CYFA0S01e08746g1_1	Probable beta-glucosidase btgE OS=Neosartorya fischeri (strain ATCC 1020 / DSM 3700 / CBS 544.65 / FGSC A1164 / JCM 1740 / NRRL 181 / WB 181) OX=331117 GN=btgE PE=3 SV=1	NO
gene1842	GT71	Glycosyl Transferases	hypothetical protein	hypothetical protein	Putative alpha-1,3-mannosyltransferase MNN1 OS=Candida albicans (strain SC5314 / ATCC MYA-2876) OX=237561 GN=MNN1 PE=2 SV=1	NO
gene1853	GH15	Glycoside Hydrolases	glucoamylase	glucoamylase	Glucoamylase OS=Blastobotrys adeninivorans OX=409370 GN=GAA PE=3 SV=1	YES
gene1977	GH132	Glycoside Hydrolases	putative secreted beta-glucosidase adg3	putative secreted beta-glucosidase adg3	Uncharacterized protein YMR244W OS=Saccharomyces cerevisiae (strain ATCC 204508 / S288c) OX=559292 GN=YMR244W PE=3 SV=1	YES
gene1995	GT71	Glycosyl Transferases	hypothetical protein	hypothetical protein	Putative alpha-1,3-mannosyltransferase MNN13 OS=Candida albicans (strain SC5314 / ATCC MYA-2876) OX=237561 GN=MNN13 PE=2 SV=2	NO
gene2026	GH132	Glycoside Hydrolases	CYFA0S05e05424g1_1	CYFA0S05e05424g1_1	Probable secreted beta-glucosidase UTH1 OS=Saccharomyces cerevisiae (strain AWRI1631) OX=545124 GN=UTH1 PE=3 SV=2	YES
gene2029	GT48	Glycosyl Transferases	hypothetical protein	hypothetical protein	1,3-beta-glucan synthase component FKS1 OS=Saccharomyces cerevisiae (strain ATCC 204508 / S288c) OX=559292 GN=FKS1 PE=1 SV=2	NO
gene2072	CE10	Carbohydrate Esterases	putative steryl acetyl hydrolase mug81	putative steryl acetyl hydrolase mug81	Putative steryl acetyl hydrolase mug81 OS=Schizosaccharomyces pombe (strain 972 / ATCC 24843) OX=284812 GN=mug180 PE=1 SV=1	YES
gene2077	CE10	Carbohydrate Esterases	putative steryl acetyl hydrolase mug81	putative steryl acetyl hydrolase mug81	Putative steryl acetyl hydrolase mug81 OS=Schizosaccharomyces pombe (strain 972 / ATCC 24843) OX=284812 GN=mug180 PE=1 SV=1	NO
gene2104	GT15	Glycosyl Transferases	putative mannosyltransferase YUR1	putative mannosyltransferase YUR1	Probable mannosyltransferase YUR1 OS=Saccharomyces cerevisiae (strain ATCC 204508 / S288c) OX=559292 GN=YUR1 PE=1 SV=1	NO
gene2227	GT33	Glycosyl Transferases	CYFA0S14e00672g1_1	CYFA0S14e00672g1_1	Chitobiosyldiphosphodolichol beta-mannosyltransferase OS=Candida albicans (strain SC5314 / ATCC MYA-2876) OX=237561 GN=ALG1 PE=3 SV=1	NO
gene2243	GH16	Glycoside Hydrolases	CYFA0S01e01640g1_1	CYFA0S01e01640g1_1	Probable glycosidase CRH2 OS=Saccharomyces cerevisiae (strain ATCC 204508 / S288c) OX=559292 GN=UTR2 PE=1 SV=3	YES
gene2252	GH16	Glycoside Hydrolases	CYFA0S01e01640g1_1	CYFA0S01e01640g1_1	Probable glycosidase CRH2 OS=Saccharomyces cerevisiae (strain ATCC 204508 / S288c) OX=559292 GN=UTR2 PE=1 SV=3	YES
gene2271	CE10	Carbohydrate Esterases	Kynurenine formamidase	Kynurenine formamidase	Kynurenine formamidase OS=Meyerozyma guilliermondii (strain ATCC 6260 / CBS 566 / DSM 6381 / JCM 1539 / NBRC 10279 / NRRL Y-324) OX=294746 GN=BNA7 PE=3 SV=2	NO
gene2290	GH18	Glycoside Hydrolases	Chitinase 3	Chitinase 3	Endochitinase OS=Saccharomyces cerevisiae (strain ATCC 204508 / S288c) OX=559292 GN=CTS1 PE=1 SV=2	YES
gene2319	GT15	Glycosyl Transferases	CYFA0S39e00232g1_1	CYFA0S39e00232g1_1	Probable mannosyltransferase KTR3 OS=Saccharomyces cerevisiae (strain ATCC 204508 / S288c) OX=559292 GN=KTR3 PE=1 SV=1	NO
gene2364	GT50	Glycosyl Transferases	CYFA0S01e04258g1_1	CYFA0S01e04258g1_1	GPI mannosyltransferase 1 OS=Debaryomyces hansenii (strain ATCC 36239 / CBS 767 / BCRC 21394 / JCM 1990 / NBRC 0083 / IGC 2968) OX=284592 GN=GPI14 PE=3 SV=2	NO
gene2423	GT15	Glycosyl Transferases	CYFA0S29e01024g1_1	CYFA0S29e01024g1_1	Glycolipid 2-alpha-mannosyltransferase 1 OS=Candida albicans (strain SC5314 / ATCC MYA-2876) OX=237561 GN=MNT1 PE=3 SV=1	NO
gene2490	GH17	Glycoside Hydrolases	Cell surface mannoprotein MP65	Cell surface mannoprotein MP65	Probable family 17 glucosidase SCW10 OS=Saccharomyces cerevisiae (strain ATCC 204508 / S288c) OX=559292 GN=SCW10 PE=1 SV=1	YES
gene2584	AA1_2	Auxiliary Activities	Iron transport multicopper oxidase FET5	Iron transport multicopper oxidase FET5	Iron transport multicopper oxidase FET5 OS=Saccharomyces cerevisiae (strain ATCC 204508 / S288c) OX=559292 GN=FET5 PE=1 SV=1	YES
gene2655	GT62	Glycosyl Transferases	CYFA0S13e00716g1_1	CYFA0S13e00716g1_1	Mannan polymerase complexes subunit MNN9 OS=Saccharomyces cerevisiae (strain ATCC 204508 / S288c) OX=559292 GN=MNN9 PE=1 SV=3	NO
gene2656	GT62	Glycosyl Transferases	CYFA0S13e00738g1_1	CYFA0S13e00738g1_1	Mannan polymerase complex subunit MNN9 OS=Candida albicans (strain SC5314 / ATCC MYA-2876) OX=237561 GN=MNN9 PE=3 SV=1	NO
gene2657	GT62	Glycosyl Transferases	CYFA0S13e00738g1_1	CYFA0S13e00738g1_1	Mannan polymerase complex subunit mnn9 OS=Schizosaccharomyces pombe (strain 972 / ATCC 24843) OX=284812 GN=mnn9 PE=3 SV=1	YES
gene2679	AA1	Auxiliary Activities	laccase	laccase	Laccase PFICI_06862 OS=Pestalotiopsis fici (strain W106-1 / CGMCC3.15140) OX=1229662 GN=PFICI_06862 PE=3 SV=1	YES
gene2685	GH65	Glycoside Hydrolases	CYFA0S01e13828g1_1	CYFA0S01e13828g1_1	Periplasmic/secreted acid trehalase ATH1 OS=Candida glabrata OX=5478 GN=ATH1 PE=1 SV=1	YES
gene2729	GT15	Glycosyl Transferases	CYFA0S13e02322g1_1	CYFA0S13e02322g1_1	Probable mannosyltransferase KTR4 OS=Saccharomyces cerevisiae (strain ATCC 204508 / S288c) OX=559292 GN=KTR4 PE=1 SV=1	YES
gene2742	GT39	Glycosyl Transferases	CYFA0S13e02036g1_1	CYFA0S13e02036g1_1	Dolichyl-phosphate-mannose--protein mannosyltransferase 1 OS=Candida albicans (strain SC5314 / ATCC MYA-2876) OX=237561 GN=PMT1 PE=2 SV=1	NO
gene2794	AA4	Auxiliary Activities	D-lactate dehydrogenase	D-lactate dehydrogenase	D-2-hydroxyglutarate--pyruvate transhydrogenase DLD2 OS=Saccharomyces cerevisiae (strain ATCC 204508 / S288c) OX=559292 GN=DLD2 PE=1 SV=1	NO
gene2838	GT59	Glycosyl Transferases	hypothetical protein	hypothetical protein	Dol-P-Glc:Glc(2)Man(9)GlcNAc(2)-PP-Dol alpha-1,2-glucosyltransferase OS=Candida glabrata (strain ATCC 2001 / BCRC 20586 / JCM 3761 / NBRC 0622 / NRRL Y-65 / CBS 138) OX=284593 GN=ALG10 PE=3 SV=1	NO
gene2866	GH5_22	Glycoside Hydrolases	CYFA0S38e00672g1_1	CYFA0S38e00672g1_1	Beta-xylosidase OS=Phanerodontia chrysosporium OX=2822231 GN=Xyl5 PE=1 SV=2	NO
gene2901	CE10	Carbohydrate Esterases	Protein STE50	Protein STE50	Protein STE50 OS=Saccharomyces cerevisiae (strain ATCC 204508 / S288c) OX=559292 GN=STE50 PE=1 SV=1	NO
gene2912	GH2	Glycoside Hydrolases	Beta-mannosidase B	Beta-mannosidase B	Beta-mannosidase B OS=Thermothelomyces thermophilus OX=78579 GN=man9 PE=1 SV=1	NO
gene2943	PL1_7	Polysaccharide Lyases	unnamed protein product	unnamed protein product	Pectate lyase A OS=Aspergillus niger OX=5061 GN=plyA PE=1 SV=1	YES
gene3066	GH85	Glycoside Hydrolases	CYFA0S18e00276g1_1	CYFA0S18e00276g1_1	Cytosolic endo-beta-N-acetylglucosaminidase OS=Gallus gallus OX=9031 GN=ENGASE PE=1 SV=1	NO
gene3100	AA6	Auxiliary Activities	PST2	PST2	Protoplast secreted protein 2 OS=Saccharomyces cerevisiae (strain ATCC 204508 / S288c) OX=559292 GN=PST2 PE=1 SV=1	NO
gene3167	PL1_7	Polysaccharide Lyases	putative pectate lyase A	putative pectate lyase A	Probable pectate lyase A OS=Neosartorya fischeri (strain ATCC 1020 / DSM 3700 / CBS 544.65 / FGSC A1164 / JCM 1740 / NRRL 181 / WB 181) OX=331117 GN=plyA PE=3 SV=1	YES
gene3172	PL1_7	Polysaccharide Lyases	unnamed protein product	unnamed protein product	Probable pectate lyase A OS=Neosartorya fischeri (strain ATCC 1020 / DSM 3700 / CBS 544.65 / FGSC A1164 / JCM 1740 / NRRL 181 / WB 181) OX=331117 GN=plyA PE=3 SV=1	YES
gene3268	AA5	Auxiliary Activities	CYFA0S02e10858g1_1	CYFA0S02e10858g1_1	Uncharacterized protein in LEU2 3'region (Fragment) OS=Pichia angusta OX=870730 PE=4 SV=1	YES
gene3419	GH13_40	Glycoside Hydrolases	maltase	maltase	Alpha-glucosidase OS=Candida albicans OX=5476 GN=MAL2 PE=1 SV=4	NO
gene3437	GH78	Glycoside Hydrolases	uncharacterized protein KL911_000545	uncharacterized protein KL911_000545	Alpha-L-rhamnosidase OS=Streptomyces avermitilis (strain ATCC 31267 / DSM 46492 / JCM 5070 / NBRC 14893 / NCIMB 12804 / NRRL 8165 / MA-4680) OX=227882 GN=SAVERM_828 PE=1 SV=1	YES
gene3440	GT2_Glycos_transf_2	Glycosyl Transferases	Dolichol-phosphate mannosyltransferase	Dolichol-phosphate mannosyltransferase	Dolichol-phosphate mannosyltransferase OS=Saccharomyces cerevisiae (strain ATCC 204508 / S288c) OX=559292 GN=DPM1 PE=1 SV=3	NO
gene3441	GH13_25	Glycoside Hydrolases	CYFA0S03e06634g1_1	CYFA0S03e06634g1_1	Glycogen debranching enzyme OS=Saccharomyces cerevisiae (strain ATCC 204508 / S288c) OX=559292 GN=GDB1 PE=1 SV=1	NO
gene3460	GH47	Glycoside Hydrolases	CYFA0S24e00540g1_1	CYFA0S24e00540g1_1	ER degradation-enhancing alpha-mannosidase-like protein 1 OS=Saccharomyces cerevisiae (strain ATCC 204508 / S288c) OX=559292 GN=MNL1 PE=1 SV=1	NO
gene3508	GH63	Glycoside Hydrolases	putative mannosyl-oligosaccharide glucosidase	putative mannosyl-oligosaccharide glucosidase	Uncharacterized protein YMR196W OS=Saccharomyces cerevisiae (strain ATCC 204508 / S288c) OX=559292 GN=YMR196W PE=1 SV=1	NO
gene3536	GH17	Glycoside Hydrolases	CYFA0S24e01376g1_1	CYFA0S24e01376g1_1	Glucan 1,3-beta-glucosidase OS=Saccharomyces cerevisiae (strain ATCC 204508 / S288c) OX=559292 GN=BGL2 PE=1 SV=1	YES
gene3576	CE1	Carbohydrate Esterases	Sterol esterase TGL1	Sterol esterase TGL1	Sterol esterase TGL1 OS=Saccharomyces cerevisiae (strain ATCC 204508 / S288c) OX=559292 GN=TGL1 PE=1 SV=1	NO
gene3592	GH37	Glycoside Hydrolases	Neutral trehalase	Neutral trehalase	Cytosolic neutral trehalase OS=Saccharomyces cerevisiae (strain ATCC 204508 / S288c) OX=559292 GN=NTH1 PE=1 SV=3	NO
gene3593	GH5_9	Glycoside Hydrolases	CYFA0S09e02652g1_1	CYFA0S09e02652g1_1	Glucan 1,3-beta-glucosidase 2 OS=Wickerhamomyces anomalus OX=4927 GN=EXG2 PE=3 SV=1	YES
gene3625	GH72	Glycoside Hydrolases	Protein EPD1	Protein EPD1	pH-responsive protein 2 OS=Candida albicans (strain SC5314 / ATCC MYA-2876) OX=237561 GN=PHR2 PE=2 SV=2	YES
gene3626	GT48	Glycosyl Transferases	hypothetical protein	hypothetical protein	1,3-beta-glucan synthase component FKS3 OS=Saccharomyces cerevisiae (strain ATCC 204508 / S288c) OX=559292 GN=FKS3 PE=1 SV=1	NO
gene3664	GT15	Glycosyl Transferases	Glycolipid 2-alpha-mannosyltransferase	Glycolipid 2-alpha-mannosyltransferase	Glycolipid 2-alpha-mannosyltransferase 1 OS=Candida albicans (strain SC5314 / ATCC MYA-2876) OX=237561 GN=MNT1 PE=3 SV=1	NO
gene3665	GT15	Glycosyl Transferases	Glycolipid 2-alpha-mannosyltransferase 1	Glycolipid 2-alpha-mannosyltransferase 1	Alpha-1,2 mannosyltransferase KTR1 OS=Saccharomyces cerevisiae (strain ATCC 204508 / S288c) OX=559292 GN=KTR1 PE=1 SV=1	YES
gene3727	GH132	Glycoside Hydrolases	putative secreted beta-glucosidase SUN4	putative secreted beta-glucosidase SUN4	Probable secreted beta-glucosidase SUN4 OS=Saccharomyces cerevisiae (strain ATCC 204508 / S288c) OX=559292 GN=SUN4 PE=1 SV=1	YES
gene3857	AA7	Auxiliary Activities	D-arabinono-1,4-lactone oxidase	D-arabinono-1,4-lactone oxidase	D-arabinono-1,4-lactone oxidase OS=Kluyveromyces lactis (strain ATCC 8585 / CBS 2359 / DSM 70799 / NBRC 1267 / NRRL Y-1140 / WM37) OX=284590 GN=ALO1 PE=3 SV=1	NO
gene3937	GH5_22	Glycoside Hydrolases	endo-1,4-beta-glucanase	endo-1,4-beta-glucanase	Beta-xylosidase OS=Phanerodontia chrysosporium OX=2822231 GN=Xyl5 PE=1 SV=2	NO
gene4083	GT8	Glycosyl Transferases	Galactinol synthase 4	Galactinol synthase 4	Galactinol synthase 4 OS=Arabidopsis thaliana OX=3702 GN=GOLS4 PE=2 SV=1	NO
gene4103	GT71	Glycosyl Transferases	hypothetical protein	hypothetical protein	Alpha-1,2-mannosyltransferase MNN24 OS=Candida albicans (strain SC5314 / ATCC MYA-2876) OX=237561 GN=MNN24 PE=3 SV=1	NO
gene4116	GT41	Glycosyl Transferases	N-terminal acetyltransferase A complex subunit NAT1	N-terminal acetyltransferase A complex subunit NAT1	N-terminal acetyltransferase A complex subunit NAT1 OS=Saccharomyces cerevisiae (strain ATCC 204508 / S288c) OX=559292 GN=NAT1 PE=1 SV=2	NO
gene4136	GT62	Glycosyl Transferases	Mannan polymerase II complex ANP1 subunit	Mannan polymerase II complex ANP1 subunit	Mannan polymerase II complex ANP1 subunit OS=Saccharomyces cerevisiae (strain ATCC 204508 / S288c) OX=559292 GN=ANP1 PE=1 SV=3	NO
gene4187	GT34	Glycosyl Transferases	Alpha-1,2-galactosyltransferase	Alpha-1,2-galactosyltransferase	Probable alpha-1,6-mannosyltransferase MNN10 OS=Saccharomyces cerevisiae (strain ATCC 204508 / S288c) OX=559292 GN=MNN10 PE=1 SV=1	NO
gene4231	GT15	Glycosyl Transferases	CYFA0S01e05094g1_1	CYFA0S01e05094g1_1	Probable mannosyltransferase KTR7 OS=Saccharomyces cerevisiae (strain ATCC 204508 / S288c) OX=559292 GN=KTR7 PE=1 SV=1	NO
gene4370	GH5_9	Glycoside Hydrolases	hypothetical protein	hypothetical protein	Mannan endo-1,6-alpha-mannosidase DFG5 OS=Saccharomyces cerevisiae (strain ATCC 204508 / S288c) OX=559292 GN=DFG5 PE=1 SV=1	YES
gene4404	GT71	Glycosyl Transferases	hypothetical protein	hypothetical protein	Alpha-1,2-mannosyltransferase MNN21 OS=Candida albicans (strain SC5314 / ATCC MYA-2876) OX=237561 GN=MNN21 PE=3 SV=1	NO
gene4439	GT62	Glycosyl Transferases	CYFA0S10e02234g1_1	CYFA0S10e02234g1_1	Mannan polymerase II complex ANP1 subunit OS=Saccharomyces cerevisiae (strain ATCC 204508 / S288c) OX=559292 GN=ANP1 PE=1 SV=3	NO
gene4480	GT28	Glycosyl Transferases	CYFA0S11e00364g1_1	CYFA0S11e00364g1_1	UDP-N-acetylglucosamine transferase subunit ALG13 OS=Eremothecium gossypii (strain ATCC 10895 / CBS 109.51 / FGSC 9923 / NRRL Y-1056) OX=284811 GN=ALG13 PE=3 SV=1	NO
gene4495	CE12	Carbohydrate Esterases	Isoamyl acetate-hydrolyzing esterase	Isoamyl acetate-hydrolyzing esterase	Isoamyl acetate-hydrolyzing esterase OS=Saccharomyces cerevisiae (strain ATCC 204508 / S288c) OX=559292 GN=IAH1 PE=1 SV=1	NO
gene4548	GH18	Glycoside Hydrolases	Endochitinase	Endochitinase	Endochitinase OS=Saccharomyces cerevisiae (strain ATCC 204508 / S288c) OX=559292 GN=CTS1 PE=1 SV=2	YES
gene4563	GT34	Glycosyl Transferases	hypothetical protein	hypothetical protein	Probable alpha-1,6-mannosyltransferase MNN10 OS=Saccharomyces cerevisiae (strain ATCC 204508 / S288c) OX=559292 GN=MNN10 PE=1 SV=1	NO
gene4568	GT58	Glycosyl Transferases	hypothetical protein	hypothetical protein	Dol-P-Man:Man(5)GlcNAc(2)-PP-Dol alpha-1,3-mannosyltransferase OS=Scheffersomyces stipitis (strain ATCC 58785 / CBS 6054 / NBRC 10063 / NRRL Y-11545) OX=322104 GN=ALG3 PE=3 SV=2	NO
gene4580	CE4	Carbohydrate Esterases	uncharacterized protein CANTEDRAFT_94601	uncharacterized protein CANTEDRAFT_94601	Putative polysaccharide deacetylase OS=Schizosaccharomyces pombe (strain 972 / ATCC 24843) OX=284812 GN=cda1 PE=1 SV=1	NO
gene4622	GT15	Glycosyl Transferases	CYFA0S25e01398g1_1	CYFA0S25e01398g1_1	Probable mannosyltransferase KTR3 OS=Saccharomyces cerevisiae (strain ATCC 204508 / S288c) OX=559292 GN=KTR3 PE=1 SV=1	NO
gene4721	GT8	Glycosyl Transferases	Glycogenin-1	Glycogenin-1	Glycogenin-1 OS=Rattus norvegicus OX=10116 GN=Gyg1 PE=2 SV=4	NO
gene4723	AA6	Auxiliary Activities	CYFA0S19e01970g1_1	CYFA0S19e01970g1_1	Flavoprotein-like protein YCP4 OS=Saccharomyces cerevisiae (strain ATCC 204508 / S288c) OX=559292 GN=YCP4 PE=1 SV=1	NO
gene4724	AA6	Auxiliary Activities	CYFA0S19e01992g1_1	CYFA0S19e01992g1_1	Protoplast secreted protein 2 OS=Saccharomyces cerevisiae (strain ATCC 204508 / S288c) OX=559292 GN=PST2 PE=1 SV=1	NO
gene4733	GH115	Glycoside Hydrolases	uncharacterized protein CANTEDRAFT_133492	uncharacterized protein CANTEDRAFT_133492	-	YES
