# Supplementary material for: Genome Sequencing, Assembly, and Characterization of Cyberlindnera rhodanensis J52 as a Non-Saccharomyces Yeast with Ester-Enhancing Potential
Source: J Fungi (Basel). 2025 Feb 11;11(2):135. doi: 10.3390/jof11020135 (PMC11856183; doi:10.3390/jof11020135)
Supplement: Supplementary file 1 [file jof-11-00135-s001.zip › Supplementary Table S4.xlsx]

## Sheet: Sheet2
Table S4. Genes associated with the ester biosynthesis pathways
Gene_name	Description	Gene_ID
ACC1	Acetyl-CoA carboxylase	gene1312
ACS	acyl-CoA synthetase	gene2201
ADH	alcohol dehydrogenase	gene3241,gene2591,gene4051,gene4052,gene4053,gene4226,gene4227,gene4257,gene4256
ALD	aldehyde dehydrogenase	gene1114,gene3599,gene2492,gene3391,gene3921,gene0581,gene1383,gene1601,gene3229,gene3615
ALD2	Cytoplasmic aldehyde dehydrogenase	gene1114,gene3599
ALD5	Mitochondrial aldehyde dehydrogenase	gene0581,gene1383,gene1601,gene3229
ARO10	Transaminated amino acid decarboxylase	gene0991
ARO8	Aromatic aminotransferase I	gene2255
ARO9	Aromatic aminotransferase II	gene2230,gene2250,gene2808,gene3289
ATF2	Alcohol O-acetyltransferase	gene0521
BAT1/2	branched-chain amino acid aminotransferase	-
DLD1	Major mitochondrial D-lactate dehydrogenase	gene0457,gene1205,gene2329
DLD2	D-2-hydroxyglutarate dehydrogenase, and minor D-lactate dehydrogenase	gene2794
FAS2	Fatty acid synthase	gene3039
ilv1	threonine dehydratase [EC:4.3.1.19]	gene2370
ILV2	acetolactate synthase	gene3391
ILV3	dihydroxy acid dehydratase	gene0646
ilv5	ketol-acid reductoisomerase	gene0649
LEU1	isopropylmalate isomerase	gene4432
LEU2	b-isopropylmalate dehydrogenase	gene2355
LEU4	2-isopropylmalate synthase	gene2972
PDC	Pyruvate decarboxylase	gene3630,gene3486
SCS7	Sphingolipid alpha-hydroxylase	gene1451,gene2008,gene2172,gene2950,gene4661
