# Supplementary material for: Genome Sequencing, Assembly, and Characterization of Cyberlindnera rhodanensis J52 as a Non-Saccharomyces Yeast with Ester-Enhancing Potential
Source: J Fungi (Basel). 2025 Feb 11;11(2):135. doi: 10.3390/jof11020135 (PMC11856183; doi:10.3390/jof11020135)
Supplement: Supplementary file 1 [file jof-11-00135-s001.zip › Supplementary Table S5.xlsx]

## Sheet: Sheet1
Table S5. Environmental stress response genes in yeast
Gene ID	Description
osmotic stress
gene0993	Osmosensing histidine protein kinase SLN1
gene1905	High osmolarity signaling protein SHO1
gene4110	Glycerol uptake protein 1
gene4164	Glycerol uptake/efflux facilitator protein
gene0113	Glycerol kinase
gene0600	Suppressor of glycerol defect protein 1
gene0726	Glycerol-1-phosphate phosphohydrolase 1
gene1007	Imidazole glycerol phosphate synthase hisHF
gene1066	Phosphatidylglycerol/phosphatidylinositol transfer protein
gene1626	Glycerol-3-phosphate O-acyltransferase 1
gene1679	Monoacylglycerol lipase ABHD12
gene1918	CDP-diacylglycerol--inositol 3-phosphatidyltransferase
gene2220	putative 1-acyl-sn-glycerol-3-phosphate acyltransferase
gene2373	Glycerol-3-phosphate dehydrogenase
gene2831	Diacylglycerol pyrophosphate phosphatase 1
gene3782	Phosphatidylglycerol phospholipase C
gene3815	Glycerol-3-phosphate O-acyltransferase 2
gene0739	Alpha,alpha-trehalose-phosphate synthase
gene1247	Trehalose-phosphatase
ethanol stress
gene2591	Alcohol dehydrogenase 4, mitochondrial
gene3241	Zinc-binding alcohol dehydrogenase domain-containing protein cipB
gene4051	Alcohol dehydrogenase 3, mitochondrial
gene4052	Alcohol dehydrogenase 3, mitochondrial
gene4053	Alcohol dehydrogenase 4, mitochondrial
gene4226	Alcohol dehydrogenase 3, mitochondrial
gene4227	Alcohol dehydrogenase 3, mitochondrial
gene4256	alcohol dehydrogenase GroES domain protein
gene4257	alcohol dehydrogenase GroES domain protein
oxidative stress
gene0080	Peroxiredoxin HYR1
gene0095	3-ketoacyl-CoA thiolase, peroxisomal
gene0126	Peroxisome biosynthesis protein PAS1
gene0647	Mitochondrial peroxiredoxin PRX1
gene0941	Peroxisomal primary amine oxidase
gene1232	Peroxiredoxin type-2
gene1239	Peroxiredoxin type-2
gene1436	Peroxisomal-coenzyme A synthetase
gene1562	Lon protease 2, peroxisomal
gene1715	superoxide dismutase
gene1773	Peroxisomal membrane protein 11B
gene1776	Peroxiredoxin-5, mitochondrial
gene2210	Peroxisomal coenzyme A diphosphatase 1, peroxisomal
gene2246	Cell surface superoxide dismutase
gene2256	Peroxisomal membrane protein PEX30
gene2715	Peroxisomal adenine nucleotide transporter 1
gene2897	Peroxisomal membrane protein 4
gene3112	Superoxide dismutase
gene3176	Peroxisomal long-chain fatty acid import protein 1
gene3299	Peroxisomal acyl-coenzyme A thioester hydrolase 1
gene3429	Peroxisome biogenesis factor 10
gene3520	Peroxiredoxin HYR1
gene3638	Peroxisomal hydratase-dehydrogenase-epimerase
gene3641	Superoxide dismutase 1 copper chaperone
gene3713	Peroxisomal biogenesis factor 6
gene3752	Mitochondrial peroxiredoxin PRX1
gene3753	Mitochondrial peroxiredoxin PRX1
gene4581	Peroxisomal catalase
gene0451	Superoxide dismutase [Mn], mitochondrial
gene1069	Inheritance of peroxisomes protein 1
gene1735	Peroxisomal membrane protein PEX14
gene1851	3-ketoacyl-CoA thiolase B, peroxisomal
gene1941	Multidrug resistance regulator 1
gene1981	Peroxisomal membrane protein PEX25
gene2338	Peroxisomal biogenesis factor 8
gene3088	Peroxiredoxin TSA1
gene3157	Peroxisomal biogenesis factor 2
gene3187	Peroxisome assembly protein 12
gene3554	Glutathione peroxidase-like peroxiredoxin 2
gene3629	Peroxisomal membrane protein PEX30
gene3745	Peroxisomal membrane protein PEX13
gene4158	AhpC-TSA-domain-containing protein
gene4341	Peroxisome biogenesis protein 20
gene4510	Peroxisomal biogenesis factor 3
gene4705	Peroxisomal targeting signal receptor
gene4730	Peroxisome assembly protein 22
gene4740	Peroxisomal membrane protein PEX29
gene4358	Thioredoxin-2
gene2327	Thioredoxin reductase tcpT
gene1843	Thioredoxin-2
gene3993	Monothiol glutaredoxin-6
gene1300	Monothiol glutaredoxin-5, mitochondrial
gene2846	Oxidative stress response two-component system protein SSK1
Low pH
gene2296	Na(+)/H(+) antiporter 1
gene2397	Na(+)/H(+) antiporter
gene3117	K(+)/H(+) antiporter 1
gene4587	H(+)/Cl(-) exchange transporter 3
gene0311	V-type proton ATPase subunit d
gene0549	V-type proton ATPase subunit c''
gene1442	V-type proton ATPase subunit E
gene3306	V-type proton ATPase subunit B
gene4534	V-type proton ATPase subunit a, Golgi isoform
gene4636	V-type proton ATPase subunit F
gene0891	V-type proton ATPase subunit a, vacuolar isoform
gene1115	V-type proton ATPase subunit G
gene2640	V-type proton ATPase subunit c'
gene4122	V-type proton ATPase subunit H
gene1039	pH-response regulator protein palI/RIM9
gene1607	pH-response regulator protein palH/RIM21
gene4649	pH-response regulator protein palF/RIM8
gene3625	pH-responsive protein 2
SO2 tolerant
gene1660	Sulfite efflux pump SSU1
heat shock
gene1082	30 kDa heat shock protein
gene2512	Heat shock protein 42
gene3105	10 kDa heat shock protein, mitochondrial
gene3490	Heat shock protein 60, mitochondrial
gene4347	Heat shock protein 26
gene4372	Heat shock protein 78, mitochondrial
gene2521	Heat shock protein homolog SSE1
gene3154	Heat shock protein SSA3
gene3294	Heat shock protein SSA3
gene4199	Heat shock protein 60, mitochondrial
gene4738	Heat shock protein STI1
Ionic and heavy metal stress resistance
gene0244	Zinc-regulated transporter 2
gene4551	Metal tolerance protein 3
gene3640	Manganese resistance protein MNR2
gene0470	Copper transport protein CTR2
gene1067	Iron transporter FTH1
gene4624	Iron transporter FTH1
gene3186	Manganese transporter SMF2
gene0274	Manganese transporter SMF1
gene2326	Magnesium transporter ALR1
gene4685	Divalent cation/proton antiporter GDT1
