# Supplementary material for: Genome Sequencing, Assembly, and Characterization of Cyberlindnera rhodanensis J52 as a Non-Saccharomyces Yeast with Ester-Enhancing Potential
Source: J Fungi (Basel). 2025 Feb 11;11(2):135. doi: 10.3390/jof11020135 (PMC11856183; doi:10.3390/jof11020135)
Supplement: Supplementary file 1 [file jof-11-00135-s001.zip › Supplementary Table S6.xlsx]

## Sheet: Sheet1
Gene ID	Strand	Start	End	Gene Length(bp)	Location	NR Description	Swiss-Prot Description	Pfam_id	COG ID	COG Type	Gene Name	KO ID	GO ID
gene2417	-	1072154	1076194	4041	Scaffold3	CYFA0S32e00738g1_1	Superkiller protein 3 OS=Saccharomyces cerevisiae (strain ATCC 204508 / S288c) OX=559292 GN=SKI3 PE=1 SV=2	PF14559.10;PF14559.10;PF14559.10;PF13432.10;PF13432.10;PF13432.10;PF13181.10;PF18833.5	-	-	-	K12600	GO:0032991;GO:0008152;GO:0009987
